# Supplementary material for: New Small-Molecule SERCA Inhibitors Enhance Treatment Efficacy in Lenvatinib-Resistant Papillary Thyroid Cancer
Source: Int J Mol Sci. 2024 Oct 3;25(19):10646. doi: 10.3390/ijms251910646 (PMC11476702; doi:10.3390/ijms251910646)
Supplement: Supplementary file 1 [file ijms-25-10646-s001.zip]

Archive with 1 entries (1 files):
- ijms-3100359-supplementary.pptx
